# Supplementary material for: Nicotinic Acid-Mediated Modulation of Metastasis-Associated Protein 1 Methylation and Inflammation in Brain Arteriovenous Malformation
Source: Biomolecules. 2023 Oct 8;13(10):1495. doi: 10.3390/biom13101495 (PMC10605296; doi:10.3390/biom13101495)
Supplement: Supplementary file 1 [file biomolecules-13-01495-s001.zip]

Archive with 5 entries (4 files):
- biomolecules-2493321-supplementary.pdf
- Western blot original bands R5 .pdf
- __MACOSX/
- __MACOSX/._Supplementary Fig. 1.docx
- __MACOSX/._western blot original band.pdf
